# Supplementary material for: Evaluation of the Management and Outcome of Patients with Retained Products of Conception after Gestational Week 23+0: A Retrospective Cohort Study
Source: J Clin Med. 2024 Jul 29;13(15):4439. doi: 10.3390/jcm13154439 (PMC11312729; doi:10.3390/jcm13154439)
Supplement: Supplementary file 1 [file jcm-13-04439-s001.zip]

Archive with 1 entries (1 files):
- jcm-3060272-supplementary.pdf
